# Supplementary material for: Genetic and Evolutionary Analysis of Canine Coronavirus in Guangxi Province, China, for 2021–2024
Source: Vet Sci. 2024 Sep 26;11(10):456. doi: 10.3390/vetsci11100456 (PMC11512276; doi:10.3390/vetsci11100456)
Supplement: Supplementary file 1 [file vetsci-11-00456-s001.zip]

Archive with 1 entries (1 files):
- vetsci-3189883-supplementary.pdf
